# Supplementary material for: Kea (Nestor notabilis) fail a loose-string connectivity task
Source: Sci Rep. 2021 Jul 29;11:15492. doi: 10.1038/s41598-021-94879-x (PMC8322428; doi:10.1038/s41598-021-94879-x)
Supplement: Supplementary file 1 — Supplementary Dataset. [file 41598_2021_94879_MOESM1_ESM.xlsx]

## Sheet: Experiment 1 Performances
Subject	Experiment	Block	Trial	Correct Side	Choice Correct (First Touch)	Outcome	Interaction Time
Blofeld	1	1	1	Right	N	Switch	17.96
Blofeld	1	1	2	Left	N	Switch	4
Blofeld	1	1	3	Right	N	Retrieved	56.44
Blofeld	1	1	4	Left	Y	Unretrieved	33.8
Blofeld	1	1	5	Left	N	Retrieved	60
Blofeld	1	1	6	Right	Y	Retrieved	40.12
Blofeld	1	1	7	Right	Y	Retrieved	2.8
Blofeld	1	1	8	Left	N	Unretrieved	58.16
Blofeld	1	1	9	Right	N	Unretrieved	58.76
Blofeld	1	1	10	Left	N	Unretrieved	58.76
Blofeld	1	2	1	Right	Y	Unretrieved	30.92
Blofeld	1	2	2	Left	Y	Retrieved	43.6
Blofeld	1	2	3	Right	Y	Unretrieved	58.72
Blofeld	1	2	4	Left	Y	Unretrieved	44.68
Blofeld	1	2	5	Left	N	Switch	6.04
Blofeld	1	2	6	Right	Y	Switch	2.64
Blofeld	1	2	7	Left	N	Unretrieved	60
Blofeld	1	2	8	Right	Y	Unretrieved	9.84
Blofeld	1	2	9	Right	N	Switch	3.44
Blofeld	1	2	10	Left	Y	Unretrieved	2.88
Bruce	1	1	1	Right	N	Switch	14.24
Bruce	1	1	2	Left	Y	Retrieved	16.2
Bruce	1	1	3	Left	Y	Retrieved	12.48
Bruce	1	1	4	Right	N	Retrieved	27.72
Bruce	1	1	5	Left	Y	Switch	6.48
Bruce	1	1	6	Right	N	Retrieved	13.16
Bruce	1	1	7	Left	Y	Unretrieved	9.64
Bruce	1	1	8	Right	Y	Switch	0.28
Bruce	1	1	9	Right	N	Switch	22.2
Bruce	1	1	10	Left	Y	Switch	1.08
Bruce	1	2	1	Right	N	Switch	0
Bruce	1	2	2	Right	N	Switch	0
Bruce	1	2	3	Left	Y	Unretrieved	0
Bruce	1	2	4	Right	N	Switch	0.44
Bruce	1	2	5	Left	N	Switch	4.04
Bruce	1	2	6	Right	Y	Retrieved	18.44
Bruce	1	2	7	Left	Y	Unretrieved	8.16
Bruce	1	2	8	Right	Y	Switch	0.466978
Bruce	1	2	9	Left	Y	Unretrieved	34.6898
Bruce	1	2	10	Left	N	Retrieved	45.0634
Loki	1	1	1	Left	N	Switch	1.08
Loki	1	1	2	Right	Y	Retrieved	1.76
Loki	1	1	3	Left	Y	Retrieved	0.92
Loki	1	1	4	Left	Y	Retrieved	0.92
Loki	1	1	5	Right	Y	Retrieved	0.76
Loki	1	1	6	Left	N	Switch	3.12
Loki	1	1	7	Right	Y	Retrieved	0.68
Loki	1	1	8	Right	Y	Retrieved	0.64
Loki	1	1	9	Left	Y	Retrieved	0.96
Loki	1	1	10	Right	Y	Retrieved	0.76
Loki	1	2	1	Left	Y	Retrieved	1.24
Loki	1	2	2	Right	Y	Retrieved	1
Loki	1	2	3	Left	N	Switch	1.72
Loki	1	2	4	Left	N	Switch	0.84
Loki	1	2	5	Right	N	Retrieved	24.6
Loki	1	2	6	Left	Y	Retrieved	0.92
Loki	1	2	7	Right	N	Retrieved	47.36
Loki	1	2	8	Right	N	Retrieved	39.68
Loki	1	2	9	Left	Y	Retrieved	1.12
Loki	1	2	10	Right	N	Retrieved	50.2
Moriarty	1	1	1	Right	N	Switch	16.2
Moriarty	1	1	2	Right	N	Switch	14.4
Moriarty	1	1	3	Left	N	Unretrieved	3.6
Moriarty	1	1	4	Right	N	Retrieved	5.56
Moriarty	1	1	5	Left	N	Switch	1.8
Moriarty	1	1	6	Right	N	Retrieved	58.36
Moriarty	1	1	7	Left	Y	Retrieved	5.28
Moriarty	1	1	8	Right	N	Retrieved	60
Moriarty	1	1	9	Left	Y	Retrieved	3.12
Moriarty	1	1	10	Left	N	Retrieved	54
Moriarty	1	2	1	Right	Y	Retrieved	3.36
Moriarty	1	2	2	Left	Y	Retrieved	47.44
Moriarty	1	2	3	Left	Y	Retrieved	19.84
Moriarty	1	2	4	Right	Y	Retrieved	3.88
Moriarty	1	2	5	Left	N	Unretrieved	28.8
Moriarty	1	2	6	Right	N	Retrieved	34.48
Moriarty	1	2	7	Left	Y	Retrieved	60
Moriarty	1	2	8	Right	Y	Retrieved	9.04
Moriarty	1	2	9	Right	N	Retrieved	58.44
Moriarty	1	2	10	Left	Y	Retrieved	8.52
Neo	1	1	1	Left	N	Switch	2.52
Neo	1	1	2	Right	N	Unretrieved	0
Neo	1	1	3	Left	N	Switch	0
Neo	1	1	4	Left	Y	Unretrieved	2.32
Neo	1	1	5	Right	N	Switch	3.92
Neo	1	1	6	Right	N	Retrieved	40.92
Neo	1	1	7	Left	Y	Switch	2.64
Neo	1	1	8	Left	Y	Switch	7.08
Neo	1	1	9	Right	N	Retrieved	36.44
Neo	1	1	10	Right	N	Switch	9.24
Neo	1	2	1	Right	N	Switch	0.52
Neo	1	2	2	Left	Y	Unretrieved	32.92
Neo	1	2	3	Right	N	Retrieved	49.76
Neo	1	2	4	Left	Y	Retrieved	8.44
Neo	1	2	5	Left	Y	Retrieved	28.64
Neo	1	2	6	Right	N	Retrieved	47.52
Neo	1	2	7	Left	Y	Retrieved	23.88
Neo	1	2	8	Right	N	Unretrieved	40.28
Neo	1	2	9	Right	N	Switch	32.48
Neo	1	2	10	Left	N	Switch	4.04
Plankton	1	1	1	Left	N	Switch	11.88
Plankton	1	1	2	Right	N	Switch	4.12
Plankton	1	1	3	Left	N	Switch	1.08
Plankton	1	1	4	Right	N	Unretrieved	0
Plankton	1	1	5	Left	N	Retrieved	49.84
Plankton	1	1	6	Right	N	Retrieved	56.8
Plankton	1	1	7	Left	N	Retrieved	28.04
Plankton	1	1	8	Right	Y	Switch	0
Plankton	1	1	9	Left	N	Switch	6.76
Plankton	1	1	10	Right	N	Unretrieved	0
Plankton	1	2	1	Right	Y	Unretrieved	56.32
Plankton	1	2	2	Left	Y	Switch	30.44
Plankton	1	2	3	Right	Y	Unretrieved	14.68
Plankton	1	2	4	Left	N	Unretrieved	30.04
Plankton	1	2	5	Left	N	Unretrieved	0
Plankton	1	2	6	Right	Y	Retrieved	9.6
Plankton	1	2	7	Right	Y	Retrieved	39.56
Plankton	1	2	8	Left	N	Unretrieved	3.2
Plankton	1	2	9	Right	Y	Retrieved	16.6
Plankton	1	2	10	Left	N	Retrieved	14.2
Taz	1	1	1	Left	Y	Retrieved	5.28
Taz	1	1	2	Right	N	Retrieved	22.6
Taz	1	1	3	Left	N	Retrieved	36.64
Taz	1	1	4	Right	Y	Switch	0
Taz	1	1	5	Left	N	Switch	9.2
Taz	1	1	6	Left	N	Retrieved	3.84
Taz	1	1	7	Right	Y	Unretrieved	8.12
Taz	1	1	8	Left	N	Switch	0
Taz	1	1	9	Right	Y	Retrieved	16.24
Taz	1	1	10	Right	Y	Retrieved	13.4134
Taz	1	2	1	Left	Y	Retrieved	5.16
Taz	1	2	2	Right	Y	Retrieved	13
Taz	1	2	3	Left	N	Retrieved	13.36
Taz	1	2	4	Right	Y	Retrieved	4.44
Taz	1	2	5	Left	N	Retrieved	33
Taz	1	2	6	Right	Y	Retrieved	2.24
Taz	1	2	7	Left	N	Retrieved	43.8
Taz	1	2	8	Right	Y	Retrieved	4.56
Taz	1	2	9	Left	N	Switch	38.04
Taz	1	2	10	Right	Y	Retrieved	10.84

## Sheet: Experiment 2 Trial Duration
Subject	Experiment	Trial	Start Frame	End Frame	Duration Seconds
Blofeld	2	1			NA
Blofeld	2	2			NA
Blofeld	2	3			NA
Blofeld	2	4			NA
Blofeld	2	5	215	2787	102.88
Blofeld	2	6	3159	3344	7.4
Blofeld	2	7	3683	3886	8.12
Blofeld	2	8	4259	4503	9.76
Blofeld	2	9	4689	4989	12
Blofeld	2	10	5305	5572	10.68
Bruce	2	1			NA
Bruce	2	2			NA
Bruce	2	3			NA
Bruce	2	4			NA
Bruce	2	5			NA
Bruce	2	6			NA
Bruce	2	7			NA
Bruce	2	8			NA
Bruce	2	9			NA
Bruce	2	10			NA
Loki	2	1	294	4902	NA
Loki	2	2	5093	5338	9.8
Loki	2	3	5638	5853	8.6
Loki	2	4	6060	6211	6.04
Loki	2	5	6378	6538	6.4
Loki	2	6	6718	7002	11.36
Loki	2	7	7138	7495	14.28
Loki	2	8	7746	8046	12
Loki	2	9	8206	8395	7.56
Loki	2	10	8580	8773	7.72
Moriarty	2	1	1320	2580	50.4
Moriarty	2	2	3090	3293	8.12
Moriarty	2	3	3530	3807	11.08
Moriarty	2	4	4041	4320	11.16
Moriarty	2	5	4545	4763	8.72
Moriarty	2	6	4944	5134	7.6
Moriarty	2	7	5329	5424	3.8
Moriarty	2	8	5617	5819	8.08
Moriarty	2	9	6090	6254	6.56
Moriarty	2	10	6479	6653	6.96
Neo	2	1	261	3736	139
Neo	2	2	3243	3454	8.44
Neo	2	3	3643	3805	6.48
Neo	2	4	4008	4184	7.04
Neo	2	5	4349	4480	5.24
Neo	2	6	4634	4796	6.48
Neo	2	7	5051	5174	4.92
Neo	2	8	5313	5488	7
Neo	2	9	5703	5833	5.2
Neo	2	10	6072	6216	5.76
Plankton	2	1	326	1694	54.72
Plankton	2	2	2370	2785	16.6
Plankton	2	3	3075	3274	7.96
Plankton	2	4	3514	3738	8.96
Plankton	2	5	4125	4509	15.36
Plankton	2	6	4667	5140	18.92
Plankton	2	7	5355	5589	9.36
Plankton	2	8	5826	6036	8.4
Plankton	2	9	6207	6634	17.08
Plankton	2	10	6816	7004	7.52
Taz	2	1	239	2482	89.72
Taz	2	2	2784	3028	9.76
Taz	2	3	3291	3451	6.4
Taz	2	4	3658	3833	7
Taz	2	5	3982	4150	6.72
Taz	2	6	4327	4476	5.96
Taz	2	7	4628	4782	6.16
Taz	2	8	4952	5080	5.12
Taz	2	9	5238	5472	9.36
Taz	2	10	5614	5803	7.56
Megatron	2	1	301	2865	102.56
Megatron	2	2	3361	3753	15.68
Megatron	2	3	4082	4389	12.28
Megatron	2	4	4628	5118	19.6
Megatron	2	5	5402	5745	13.72
Megatron	2	6	5988	6192	8.16
Megatron	2	7	6350	6486	5.44
Megatron	2	8	6880	7038	6.32
Megatron	2	9	7359	7731	14.88
Megatron	2	10	7867	8091	8.96

## Sheet: Experiment 2 Coded Behaviours
Subject	Experiment	Trial	Behavior
Blofeld	2	1	other touch
Blofeld	2	1	other touch
Blofeld	2	1	other touch
Blofeld	2	2	other touch
Blofeld	2	2	other touch
Blofeld	2	2	other touch
Blofeld	2	2	pull
Blofeld	2	5	other touch
Blofeld	2	5	other touch
Blofeld	2	5	other touch
Blofeld	2	5	pull
Blofeld	2	5	pull
Blofeld	2	5	walk
Blofeld	2	5	step
Blofeld	2	5	pull
Blofeld	2	5	step
Blofeld	2	5	pull
Blofeld	2	5	retrieval
Blofeld	2	6	other touch
Blofeld	2	6	pull
Blofeld	2	6	walk
Blofeld	2	6	step
Blofeld	2	6	pull
Blofeld	2	6	step
Blofeld	2	6	pull
Blofeld	2	6	retrieval
Blofeld	2	7	pull
Blofeld	2	7	walk
Blofeld	2	7	step
Blofeld	2	7	pull
Blofeld	2	7	step
Blofeld	2	7	pull
Blofeld	2	7	retrieval
Blofeld	2	8	pull
Blofeld	2	8	walk
Blofeld	2	8	step
Blofeld	2	8	pull
Blofeld	2	8	pull
Blofeld	2	8	step
Blofeld	2	8	pull
Blofeld	2	8	step
Blofeld	2	8	pull
Blofeld	2	8	retrieval
Blofeld	2	9	pull
Blofeld	2	9	walk
Blofeld	2	9	step
Blofeld	2	9	pull
Blofeld	2	9	Other Attachment
Blofeld	2	9	pull
Blofeld	2	9	Mistake step
Blofeld	2	9	pull
Blofeld	2	9	step
Blofeld	2	9	pull
Blofeld	2	9	retrieval
Blofeld	2	10	pull
Blofeld	2	10	step
Blofeld	2	10	pull
Blofeld	2	10	walk
Blofeld	2	10	step
Blofeld	2	10	pull
Blofeld	2	10	step
Blofeld	2	10	pull
Blofeld	2	10	retrieval
Bruce	2	1	other touch
Bruce	2	2	other touch
Bruce	2	2	other touch
Bruce	2	5	other touch
Bruce	2	5	other touch
Bruce	2	5	other touch
Bruce	2	6	other touch
Bruce	2	7	other touch
Bruce	2	7	other touch
Bruce	2	7	other touch
Bruce	2	7	pull
Bruce	2	7	other touch
Bruce	2	7	other touch
Bruce	2	9	other touch
Loki	2	1	other touch
Loki	2	1	other touch
Loki	2	1	other touch
Loki	2	1	other touch
Loki	2	1	other touch
Loki	2	1	other touch
Loki	2	1	other touch
Loki	2	1	other touch
Loki	2	1	pull
Loki	2	1	walk
Loki	2	1	pull
Loki	2	1	step
Loki	2	1	pull
Loki	2	1	step
Loki	2	1	pull
Loki	2	1	step
Loki	2	1	pull
Loki	2	1	retrieval
Loki	2	2	pull
Loki	2	2	step
Loki	2	2	pull
Loki	2	2	step
Loki	2	2	pull
Loki	2	2	walk
Loki	2	2	step
Loki	2	2	pull
Loki	2	2	step
Loki	2	2	pull
Loki	2	2	retrieval
Loki	2	3	other touch
Loki	2	3	pull
Loki	2	3	step
Loki	2	3	pull
Loki	2	3	step
Loki	2	3	pull
Loki	2	3	step
Loki	2	3	pull
Loki	2	3	step
Loki	2	3	pull
Loki	2	3	retrieval
Loki	2	4	pull
Loki	2	4	step
Loki	2	4	pull
Loki	2	4	walk
Loki	2	4	step
Loki	2	4	pull
Loki	2	4	step
Loki	2	4	pull
Loki	2	4	step
Loki	2	4	retrieval
Loki	2	5	other touch
Loki	2	5	pull
Loki	2	5	step
Loki	2	5	pull
Loki	2	5	step
Loki	2	5	pull
Loki	2	5	step
Loki	2	5	pull
Loki	2	5	retrieval
Loki	2	6	pull
Loki	2	6	step
Loki	2	6	pull
Loki	2	6	step
Loki	2	6	pull
Loki	2	6	pull
Loki	2	6	step
Loki	2	6	pull
Loki	2	6	step
Loki	2	6	pull
Loki	2	6	retrieval
Loki	2	7	pull
Loki	2	7	step
Loki	2	7	pull
Loki	2	7	pull
Loki	2	7	step
Loki	2	7	pull
Loki	2	7	step
Loki	2	7	pull
Loki	2	7	step
Loki	2	7	pull
Loki	2	7	step
Loki	2	7	pull
Loki	2	7	step
Loki	2	7	pull
Loki	2	7	retrieval
Loki	2	8	pull
Loki	2	8	pull
Loki	2	8	step
Loki	2	8	pull
Loki	2	8	walk
Loki	2	8	step
Loki	2	8	pull
Loki	2	8	retrieval
Loki	2	9	pull
Loki	2	9	step
Loki	2	9	pull
Loki	2	9	walk
Loki	2	9	step
Loki	2	9	pull
Loki	2	9	step
Loki	2	9	pull
Loki	2	9	step
Loki	2	9	pull
Loki	2	9	retrieval
Loki	2	10	pull
Loki	2	10	pull
Loki	2	10	step
Loki	2	10	step
Loki	2	10	pull
Loki	2	10	walk
Loki	2	10	step
Loki	2	10	pull
Loki	2	10	step
Loki	2	10	pull
Loki	2	10	retrieval
Megatron	2	1	other touch
Megatron	2	1	other touch
Megatron	2	1	other touch
Megatron	2	1	other touch
Megatron	2	1	other touch
Megatron	2	1	pull
Megatron	2	1	step
Megatron	2	1	pull
Megatron	2	1	walk
Megatron	2	1	step
Megatron	2	1	pull
Megatron	2	1	step
Megatron	2	1	pull
Megatron	2	1	pull
Megatron	2	1	step
Megatron	2	1	retrieval
Megatron	2	2	pull
Megatron	2	2	pull
Megatron	2	2	step
Megatron	2	2	pull
Megatron	2	2	step
Megatron	2	2	pull
Megatron	2	2	step
Megatron	2	2	pull
Megatron	2	2	step
Megatron	2	2	pull
Megatron	2	2	step
Megatron	2	2	retrieval
Megatron	2	3	pull
Megatron	2	3	step
Megatron	2	3	pull
Megatron	2	3	step
Megatron	2	3	pull
Megatron	2	3	pull
Megatron	2	3	step
Megatron	2	3	pull
Megatron	2	3	retrieval
Megatron	2	4	pull
Megatron	2	4	other touch
Megatron	2	4	other touch
Megatron	2	4	pull
Megatron	2	4	pull
Megatron	2	4	step
Megatron	2	4	pull
Megatron	2	4	step
Megatron	2	4	pull
Megatron	2	4	step
Megatron	2	4	retrieval
Megatron	2	5	pull
Megatron	2	5	walk
Megatron	2	5	pull
Megatron	2	5	step
Megatron	2	5	pull
Megatron	2	5	step
Megatron	2	5	pull
Megatron	2	5	retrieval
Megatron	2	6	pull
Megatron	2	6	step
Megatron	2	6	pull
Megatron	2	6	step
Megatron	2	6	pull
Megatron	2	6	step
Megatron	2	6	retrieval
Megatron	2	7	pull
Megatron	2	7	walk
Megatron	2	7	step
Megatron	2	7	pull
Megatron	2	7	step
Megatron	2	7	retrieval
Megatron	2	8	pull
Megatron	2	8	walk
Megatron	2	8	step
Megatron	2	8	pull
Megatron	2	8	step
Megatron	2	8	pull
Megatron	2	8	retrieval
Megatron	2	9	pull
Megatron	2	9	other touch
Megatron	2	9	pull
Megatron	2	9	walk
Megatron	2	9	step
Megatron	2	9	pull
Megatron	2	9	step
Megatron	2	9	pull
Megatron	2	9	pull
Megatron	2	9	step
Megatron	2	9	pull
Megatron	2	9	retrieval
Megatron	2	10	pull
Megatron	2	10	step
Megatron	2	10	pull
Megatron	2	10	pull
Megatron	2	10	step
Megatron	2	10	pull
Megatron	2	10	retrieval
Moriarty	2	1	other touch
Moriarty	2	1	other touch
Moriarty	2	1	pull
Moriarty	2	1	walk
Moriarty	2	1	step
Moriarty	2	1	pull
Moriarty	2	1	pull
Moriarty	2	1	step
Moriarty	2	1	retrieval
Moriarty	2	2	pull
Moriarty	2	2	walk
Moriarty	2	2	step
Moriarty	2	2	pull
Moriarty	2	2	retrieval
Moriarty	2	3	other touch
Moriarty	2	3	pull
Moriarty	2	3	step
Moriarty	2	3	pull
Moriarty	2	3	pull
Moriarty	2	3	step
Moriarty	2	3	pull
Moriarty	2	3	retrieval
Moriarty	2	4	pull
Moriarty	2	4	pull
Moriarty	2	4	step
Moriarty	2	4	pull
Moriarty	2	4	step
Moriarty	2	4	pull
Moriarty	2	4	retrieval
Moriarty	2	5	pull
Moriarty	2	5	step
Moriarty	2	5	pull
Moriarty	2	5	walk
Moriarty	2	5	step
Moriarty	2	5	pull
Moriarty	2	5	pull
Moriarty	2	5	retrieval
Moriarty	2	6	pull
Moriarty	2	6	step
Moriarty	2	6	pull
Moriarty	2	6	step
Moriarty	2	6	pull
Moriarty	2	6	retrieval
Moriarty	2	7	walk
Moriarty	2	7	pull
Moriarty	2	7	step
Moriarty	2	7	pull
Moriarty	2	7	retrieval
Moriarty	2	8	pull
Moriarty	2	8	step
Moriarty	2	8	pull
Moriarty	2	8	Other Attachment
Moriarty	2	8	pull
Moriarty	2	8	step
Moriarty	2	8	retrieval
Moriarty	2	9	pull
Moriarty	2	9	step
Moriarty	2	9	pull
Moriarty	2	9	step
Moriarty	2	9	pull
Moriarty	2	9	pull
Moriarty	2	9	step
Moriarty	2	9	retrieval
Moriarty	2	10	pull
Moriarty	2	10	step
Moriarty	2	10	pull
Moriarty	2	10	step
Moriarty	2	10	pull
Moriarty	2	10	retrieval
Neo	2	1	other touch
Neo	2	1	pull
Neo	2	1	other touch
Neo	2	1	other touch
Neo	2	1	pull
Neo	2	1	step
Neo	2	1	pull
Neo	2	1	step
Neo	2	1	pull
Neo	2	1	step
Neo	2	1	pull
Neo	2	1	step
Neo	2	1	retrieval
Neo	2	2	pull
Neo	2	2	pull
Neo	2	2	step
Neo	2	2	pull
Neo	2	2	step
Neo	2	2	pull
Neo	2	2	step
Neo	2	2	retrieval
Neo	2	3	pull
Neo	2	3	walk
Neo	2	3	step
Neo	2	3	pull
Neo	2	3	step
Neo	2	3	pull
Neo	2	3	step
Neo	2	3	retrieval
Neo	2	4	pull
Neo	2	4	step
Neo	2	4	pull
Neo	2	4	step
Neo	2	4	pull
Neo	2	4	step
Neo	2	4	retrieval
Neo	2	5	pull
Neo	2	5	walk
Neo	2	5	step
Neo	2	5	pull
Neo	2	5	step
Neo	2	5	pull
Neo	2	5	step
Neo	2	5	retrieval
Neo	2	6	pull
Neo	2	6	step
Neo	2	6	pull
Neo	2	6	step
Neo	2	6	pull
Neo	2	6	step
Neo	2	6	retrieval
Neo	2	7	pull
Neo	2	7	step
Neo	2	7	pull
Neo	2	7	step
Neo	2	7	pull
Neo	2	7	Other Attachment
Neo	2	7	retrieval
Neo	2	8	pull
Neo	2	8	step
Neo	2	8	pull
Neo	2	8	step
Neo	2	8	pull
Neo	2	8	retrieval
Neo	2	9	pull
Neo	2	9	step
Neo	2	9	pull
Neo	2	9	step
Neo	2	9	pull
Neo	2	9	retrieval
Neo	2	10	pull
Neo	2	10	step
Neo	2	10	pull
Neo	2	10	step
Neo	2	10	step
Neo	2	10	pull
Neo	2	10	retrieval
Plankton	2	1	other touch
Plankton	2	1	pull
Plankton	2	1	pull
Plankton	2	1	step
Plankton	2	1	pull
Plankton	2	1	step
Plankton	2	1	pull
Plankton	2	1	step
Plankton	2	1	pull
Plankton	2	1	step
Plankton	2	1	retrieval
Plankton	2	2	other touch
Plankton	2	2	pull
Plankton	2	2	step
Plankton	2	2	pull
Plankton	2	2	step
Plankton	2	2	pull
Plankton	2	2	step
Plankton	2	2	pull
Plankton	2	2	retrieval
Plankton	2	3	pull
Plankton	2	3	step
Plankton	2	3	pull
Plankton	2	3	step
Plankton	2	3	pull
Plankton	2	3	step
Plankton	2	3	retrieval
Plankton	2	4	pull
Plankton	2	4	pull
Plankton	2	4	step
Plankton	2	4	pull
Plankton	2	4	Other Attachment
Plankton	2	4	retrieval
Plankton	2	5	pull
Plankton	2	5	walk
Plankton	2	5	step
Plankton	2	5	pull
Plankton	2	5	pull
Plankton	2	5	step
Plankton	2	5	pull
Plankton	2	5	step
Plankton	2	5	pull
Plankton	2	5	retrieval
Plankton	2	6	pull
Plankton	2	6	pull
Plankton	2	6	step
Plankton	2	6	pull
Plankton	2	6	step
Plankton	2	6	pull
Plankton	2	6	pull
Plankton	2	6	step
Plankton	2	6	pull
Plankton	2	6	step
Plankton	2	6	pull
Plankton	2	6	step
Plankton	2	6	retrieval
Plankton	2	7	pull
Plankton	2	7	step
Plankton	2	7	pull
Plankton	2	7	step
Plankton	2	7	other touch
Plankton	2	7	retrieval
Plankton	2	8	pull
Plankton	2	8	step
Plankton	2	8	pull
Plankton	2	8	step
Plankton	2	8	pull
Plankton	2	8	step
Plankton	2	8	retrieval
Plankton	2	9	pull
Plankton	2	9	step
Plankton	2	9	pull
Plankton	2	9	pull
Plankton	2	9	step
Plankton	2	9	pull
Plankton	2	9	step
Plankton	2	9	pull
Plankton	2	9	step
Plankton	2	9	retrieval
Plankton	2	10	pull
Plankton	2	10	walk
Plankton	2	10	step
Plankton	2	10	pull
Plankton	2	10	step
Plankton	2	10	retrieval
Taz	2	1	other touch
Taz	2	1	other touch
Taz	2	1	other touch
Taz	2	1	other touch
Taz	2	1	other touch
Taz	2	1	pull
Taz	2	1	walk
Taz	2	1	step
Taz	2	1	pull
Taz	2	1	step
Taz	2	1	pull
Taz	2	1	step
Taz	2	1	retrieval
Taz	2	2	pull
Taz	2	2	step
Taz	2	2	pull
Taz	2	2	pull
Taz	2	2	step
Taz	2	2	pull
Taz	2	2	step
Taz	2	2	pull
Taz	2	2	retrieval
Taz	2	3	pull
Taz	2	3	walk
Taz	2	3	step
Taz	2	3	pull
Taz	2	3	step
Taz	2	3	retrieval
Taz	2	4	pull
Taz	2	4	step
Taz	2	4	pull
Taz	2	4	step
Taz	2	4	pull
Taz	2	4	step
Taz	2	4	retrieval
Taz	2	5	pull
Taz	2	5	step
Taz	2	5	pull
Taz	2	5	step
Taz	2	5	pull
Taz	2	5	retrieval
Taz	2	6	pull
Taz	2	6	step
Taz	2	6	pull
Taz	2	6	step
Taz	2	6	pull
Taz	2	6	retrieval
Taz	2	7	pull
Taz	2	7	step
Taz	2	7	pull
Taz	2	7	step
Taz	2	7	pull
Taz	2	7	retrieval
Taz	2	8	pull
Taz	2	8	step
Taz	2	8	pull
Taz	2	8	step
Taz	2	8	pull
Taz	2	8	retrieval
Taz	2	9	pull
Taz	2	9	step
Taz	2	9	pull
Taz	2	9	step
Taz	2	9	pull
Taz	2	9	step
Taz	2	9	retrieval
Taz	2	10	pull
Taz	2	10	step
Taz	2	10	pull
Taz	2	10	walk
Taz	2	10	step
Taz	2	10	pull
Taz	2	10	pull
Taz	2	10	retrieval

## Sheet: Experiment 3 Performances
Subject	Experiment	Block	Trial	Correct Side	Choice Correct (First Touch)	Outcome	Interaction Time
Blofeld	3	1	1	Right	Y	Retrieved	12.43
Blofeld	3	1	2	Left	Y	Retrieved	5.83
Blofeld	3	1	3	Left	Y	Retrieved	27.7
Blofeld	3	1	4	Right	N	Retrieved	51
Blofeld	3	1	5	Left	Y	Retrieved	5.67
Blofeld	3	1	6	Right	N	Retrieved	58.4
Blofeld	3	1	7	Right	N	Retrieved	55.27
Blofeld	3	1	8	Left	Y	Retrieved	20
Blofeld	3	1	9	Right	N	Switch	28.27
Blofeld	3	1	10	Left	Y	Switch	13.77
Blofeld	3	2	1	Left	N	Retrieved	59.72
Blofeld	3	2	2	Right	N	Retrieved	59.2
Blofeld	3	2	3	Left	Y	Retrieved	19.28
Blofeld	3	2	4	Left	Y	Retrieved	10.16
Blofeld	3	2	5	Right	N	Retrieved	58.76
Blofeld	3	2	6	Right	N	Retrieved	58
Blofeld	3	2	7	Left	Y	Retrieved	6
Blofeld	3	2	8	Right	N	Retrieved	57.6
Blofeld	3	2	9	Left	Y	Retrieved	12.84
Blofeld	3	2	10	Right	N	Retrieved	58
Loki	3	1	1	Left	Y	Retrieved	0.88
Loki	3	1	2	Right	N	Switch	8.28
Loki	3	1	3	Right	Y	Retrieved	3.44
Loki	3	1	4	Left	N	Retrieved	58.32
Loki	3	1	5	Right	Y	Retrieved	2.8
Loki	3	1	6	Left	N	Switch	14.4
Loki	3	1	7	Right	Y	Retrieved	0.68
Loki	3	1	8	Right	Y	Retrieved	0.92
Loki	3	1	9	Left	N	Switch	1.44
Loki	3	1	10	Left	Y	Retrieved	0.76
Loki	3	2	1	Right	N	Switch	1.48
Loki	3	2	2	Left	Y	Retrieved	0.88
Loki	3	2	3	Left	Y	Retrieved	1.24
Loki	3	2	4	Right	N	Switch	1.36
Loki	3	2	5	Left	Y	Retrieved	1.56
Loki	3	2	6	Right	N	Switch	1.68
Loki	3	2	7	Right	N	Switch	0.56
Loki	3	2	8	Left	Y	Retrieved	1.72
Loki	3	2	9	Right	N	Switch	1.8
Loki	3	2	10	Left	Y	Retrieved	1.08
Moriarty	3	1	1	Left	Y	Retrieved	15.92
Moriarty	3	1	2	Right	Y	Retrieved	10.24
Moriarty	3	1	3	Left	N	Switch	26.4
Moriarty	3	1	4	Left	Y	Retrieved	8.56
Moriarty	3	1	5	Right	Y	Retrieved	6.56
Moriarty	3	1	6	Left	N	Switch	10.92
Moriarty	3	1	7	Right	Y	Retrieved	5.92
Moriarty	3	1	8	Right	N	Retrieved	55.28
Moriarty	3	1	9	Left	N	Retrieved	55.56
Moriarty	3	1	10	Right	Y	Retrieved	5.2
Moriarty	3	2	1	Left	N	Retrieved	58.2
Moriarty	3	2	2	Right	N	Retrieved	54.56
Moriarty	3	2	3	Right	N	Retrieved	57.32
Moriarty	3	2	4	Left	N	Retrieved	13.68
Moriarty	3	2	5	Right	Y	Retrieved	6.28
Moriarty	3	2	6	Left	N	Retrieved	1.8
Moriarty	3	2	7	Right	Y	Retrieved	12.92
Moriarty	3	2	8	Left	N	Retrieved	57.52
Moriarty	3	2	9	Left	Y	Retrieved	5.72
Moriarty	3	2	10	Right	N	Retrieved	55.68
Neo	3	1	1	Left	N	Switch	2.36
Neo	3	1	2	Left	N	Switch	23.32
Neo	3	1	3	Right	Y	Retrieved	14.36
Neo	3	1	4	Left	N	Retrieved	48.68
Neo	3	1	5	Right	Y	Retrieved	5.68
Neo	3	1	6	Left	N	Switch	22.24
Neo	3	1	7	Right	Y	Retrieved	3.92
Neo	3	1	8	Right	Y	Retrieved	2.96
Neo	3	1	9	Left	N	Switch	23.9
Neo	3	1	10	Right	Y	Retrieved	27.75
Neo	3	2	1	Right	Y	Retrieved	2.24
Neo	3	2	2	Left	N	Switch	46.56
Neo	3	2	3	Right	Y	Retrieved	2.28
Neo	3	2	4	Left	N	Switch	48.2
Neo	3	2	5	Left	N	Switch	10.76
Neo	3	2	6	Right	Y	Retrieved	2.28
Neo	3	2	7	Left	N	Retrieved	57.72
Neo	3	2	8	Right	Y	Retrieved	2.52
Neo	3	2	9	Left	N	Retrieved	51.12
Neo	3	2	10	Right	Y	Retrieved	3
Plankton	3	1	1	Right	Y	Retrieved	8.08
Plankton	3	1	2	Left	N	Retrieved	59.28
Plankton	3	1	3	Left	N	Switch	39.08
Plankton	3	1	4	Right	N	Retrieved	53.76
Plankton	3	1	5	Left	N	Retrieved	55.72
Plankton	3	1	6	Right	Y	Unretrieved	59.28
Plankton	3	1	7	Right	Y	Retrieved	20.72
Plankton	3	1	8	Left	N	Switch	44.2
Plankton	3	1	9	Right	Y	Retrieved	12.24
Plankton	3	1	10	Left	N	Retrieved	59.52
Plankton	3	2	1	Left	Y	Retrieved	9.04
Plankton	3	2	2	Right	Y	Retrieved	4.68
Plankton	3	2	3	Right	Y	Retrieved	4.96
Plankton	3	2	4	Left	Y	Retrieved	6.32
Plankton	3	2	5	Right	Y	Retrieved	3.64
Plankton	3	2	6	Left	Y	Retrieved	6.96
Plankton	3	2	7	Left	Y	Retrieved	6.68
Plankton	3	2	8	Right	N	Switch	6.12
Plankton	3	2	9	Left	Y	Retrieved	5.44
Plankton	3	2	10	Right	Y	Retrieved	3.64
Taz	3	1	1	Right	Y	Retrieved	6.08
Taz	3	1	2	Left	Y	Retrieved	3.92
Taz	3	1	3	Left	N	Switch	12.2
Taz	3	1	4	Right	Y	Retrieved	2.72
Taz	3	1	5	Right	Y	Retrieved	3.68
Taz	3	1	6	Left	Y	Retrieved	3.48
Taz	3	1	7	Left	N	Switch	29
Taz	3	1	8	Right	N	Retrieved	45.32
Taz	3	1	9	Left	Y	Retrieved	1.92
Taz	3	1	10	Right	N	Switch	4.76
Taz	3	2	1	Left	N	Switch	6.08
Taz	3	2	2	Right	N	Switch	9.4
Taz	3	2	3	Left	Y	Retrieved	2.04
Taz	3	2	4	Right	N	Retrieved	48.92
Taz	3	2	5	Left	Y	Retrieved	2.08
Taz	3	2	6	Right	N	Switch	2.56
Taz	3	2	7	Right	Y	Retrieved	3.36
Taz	3	2	8	Left	N	Retrieved	50.52
Taz	3	2	9	Right	Y	Retrieved	5.2
Taz	3	2	10	Left	Y	Retrieved	2.64
